# Supplementary material for: Real-World Safety and Effectiveness of Voretigene Neparvovec: Results up to 2 Years from the Prospective, Registry-Based PERCEIVE Study
Source: Biomolecules. 2024 Jan 17;14(1):122. doi: 10.3390/biom14010122 (PMC10813228; doi:10.3390/biom14010122)
Supplement: Supplementary file 1 [file biomolecules-14-00122-s001.zip]

Archive with 1 entries (1 files):
- biomolecules-2686746-supplementary.pdf
